# Supplementary material for: Triangular Silver Nanoplates as a Bioanalytical Tool: Potential COVID-19 Detection
Source: Int J Mol Sci. 2023 Jul 26;24(15):11974. doi: 10.3390/ijms241511974 (PMC10418913; doi:10.3390/ijms241511974)
Supplement: Supplementary file 1 [file ijms-24-11974-s001.zip]

Archive with 1 entries (1 files):
- ijms-2508206-supplementary.pdf
